# Supplementary material for: Non-Linear Frequency Dependence of Neurovascular Coupling in the Cerebellar Cortex Implies Vasodilation–Vasoconstriction Competition
Source: Cells. 2022 Mar 19;11(6):1047. doi: 10.3390/cells11061047 (PMC8947624; doi:10.3390/cells11061047)
Supplement: Supplementary file 1 [file cells-11-01047-s001.zip]

Archive with 1 entries (1 files):
- cells-1610364-supplementary.pdf
